# Supplementary material for: Effects of cardiac contractility modulation on autophagy and apoptosis of cardiac myocytes in rabbits with chronic heart failure
Source: PLoS One. 2024 Dec 19;19(12):e0306242. doi: 10.1371/journal.pone.0306242 (PMC11658494; doi:10.1371/journal.pone.0306242)
Supplement: S1 File — (XLSX) [file pone.0306242.s001.xlsx]

## Sheet: Sign
X-1	Beclin1	Sham Group	1A
X-2	P62		1B
X-3	LC3B(II/I)		1C
X-4	ALDH2		1D
X-5	Bcl-2		1E
X-6	Bax	HF Group	2A
X-7	Caspase-3		2B
			2C
			2D
			2E
		CCM Group	3A
			3B
			3C
			3D
			3E

## Sheet: Summary Table of Results
		Beclin1	P62	LC3B(II/I)	ALDH2	Bcl-2	Bax	Caspase-3
Sham Group	1A	0.291	0.5203	1.012	1.057	0.98	0.998	0.982
	1B	0.373	0.5823	0.993	0.833	0.71	0.927	0.769
	1C	0.492	0.4955	0.998	1.222	0.935	1.544	0.642
	1D	0.356	0.4234	1.008	1.091	0.916	0.778	0.872
	1E	0.195	0.4941	0.993	1.056	0.795	0.838	1.368
	Mean	0.3414	0.50312	1.0008	1.0518	0.8672	1.017	0.9266
	Standard Deviation	0.109391	0.0571387	0.00875785	0.14002	0.111385	0.30633	0.276911
HF Group	2A	0.791	0.155	1.326	0.217	0.204	3.672	2.167
	2B	0.872	0.113	1.442	0.294	0.099	2.973	2.808
	2C	0.914	0.216	1.545	0.385	0.184	2.647	2.117
	2D	0.822	0.252	1.427	0.319	0.238	3.562	3.575
	2E	0.868	0.179	1.624	0.341	0.173	3.021	3.551
	Mean	0.8534	0.183	1.4728	0.3112	0.1796	3.175	2.8436
	Standard Deviation	0.0477263	0.0537355	0.114751	0.0623795	0.0513936	0.43014	0.711049
	P-value	1.15688e-05	1.67295e-05	1.61347e-05	4.75337e-06	1.53772e-06	1.65694e-05	0.000499936
CCM	3A	0.618	0.341	1.013	0.683	0.358	1.544	1.176
	3B	0.643	0.235	1.253	0.69	0.451	1.968	1.283
	3C	0.493	0.266	1.042	0.967	0.515	2.145	1.514
	3D	0.551	0.222	1.168	0.794	0.271	2.307	2.007
	3E	0.711	0.339	1.179	0.837	0.312	1.483	1.316
	Mean	0.6032	0.2806	1.131	0.7942	0.3814	1.8894	1.4592
	Standard Deviation	0.0841023	0.0565358	0.100501	0.11717	0.100306	0.36413	0.329713
	P-value	0.000411906	0.0232696	0.0010392	3.86579e-05	0.0033001	0.000928865	0.00423825

## Sheet: Summary Table of Plots
		Beclin1	P62	LC3B(II/I)	ALDH2	Bcl-2	Bax	Caspase-3
Sham Group	1A	0.291	0.5203	1.012	1.057	0.98	0.998	0.982
Sham Group	1B	0.373	0.5823	0.993	0.833	0.71	0.927	0.769
Sham Group	1C	0.492	0.4955	0.998	1.222	0.935	1.544	0.642
Sham Group	1D	0.356	0.4234	1.008	1.091	0.916	0.778	0.872
Sham Group	1E	0.195	0.4941	0.993	1.056	0.795	0.838	1.368
Sham Group	Mean	0.3414	0.50312	1.0008	1.0518	0.8672	1.017	0.9266
	Standard Deviation	0.109391	0.0571387	0.00875785	0.14002	0.111385	0.30633	0.276911
HF Group	2A	0.791	0.155	1.326	0.217	0.204	3.672	2.167
HF Group	2B	0.872	0.113	1.442	0.294	0.099	2.973	2.808
HF Group	2C	0.914	0.216	1.545	0.385	0.184	2.647	2.117
HF Group	2D	0.822	0.252	1.427	0.319	0.238	3.562	3.575
HF Group	2E	0.868	0.179	1.624	0.341	0.173	3.021	3.551
HF Group	Mean	0.8534	0.183	1.4728	0.3112	0.1796	3.175	2.8436
HF Group	Standard Deviation	0.0477263	0.0537355	0.114751	0.0623795	0.0513936	0.43014	0.711049
HF Group	P-value	1.15688e-05	1.67295e-05	1.61347e-05	4.75337e-06	1.53772e-06	1.65694e-05	0.000499936
CCM Group	3A	0.618	0.341	1.013	0.683	0.358	1.544	1.176
CCM Group	3B	0.643	0.235	1.253	0.69	0.451	1.968	1.283
CCM Group	3C	0.493	0.266	1.042	0.967	0.515	2.145	1.514
CCM Group	3D	0.551	0.222	1.168	0.794	0.271	2.307	2.007
CCM Group	3E	0.711	0.339	1.179	0.837	0.312	1.483	1.316
CCM Group	Mean	0.6032	0.2806	1.131	0.7942	0.3814	1.8894	1.4592
CCM Group	Standard Deviation	0.0841023	0.0565358	0.100501	0.11717	0.100306	0.36413	0.329713
CCM Group	P-value	0.000411906	0.0232696	0.0010392	3.86579e-05	0.00392952	0.000928865	0.00423825

## Sheet: Beclin1
		Beclin1
Sham Group	1A	0.291
Sham Group	1B	0.373
Sham Group	1C	0.492
Sham Group	1D	0.356
Sham Group	1E	0.195
Sham Group	Mean	0.3414
Sham Group	Standard Deviation	0.109391
HF Group	2A	0.791
HF Group	2B	0.872
HF Group	2C	0.914
HF Group	2D	0.822
HF Group	2E	0.868
HF Group	Mean	0.8534
HF Group	Standard Deviation	0.0477263
HF Group	P-value	1.15688e-05
CCM Group	3A	0.618
CCM Group	3B	0.643
CCM Group	3C	0.493
CCM Group	3D	0.551
CCM Group	3E	0.711
CCM Group	Mean	0.6032
CCM Group	Standard Deviation	0.0841023
CCM Group	P-value	0.000411906

## Sheet: P62
		P62
Sham Group	1A	0.5203
Sham Group	1B	0.5823
Sham Group	1C	0.4955
Sham Group	1D	0.4234
Sham Group	1E	0.4941
Sham Group	Mean	0.50312
Sham Group	Standard Deviation	0.0571387
HF Group	2A	0.155
HF Group	2B	0.113
HF Group	2C	0.216
HF Group	2D	0.252
HF Group	2E	0.179
HF Group	Mean	0.183
HF Group	Standard Deviation	0.0537355
HF Group	P-value	1.67295e-05
CCM Group	3A	0.341
CCM Group	3B	0.235
CCM Group	3C	0.266
CCM Group	3D	0.222
CCM Group	3E	0.339
CCM Group	Mean	0.2806
CCM Group	Standard Deviation	0.0565358
CCM Group	P-value	0.0232696

## Sheet: LC3B
		LC3B(II/I)
Sham Group	1A	1.012
Sham Group	1B	0.993
Sham Group	1C	0.998
Sham Group	1D	1.008
Sham Group	1E	0.993
Sham Group	Mean	1.0008
Sham Group	Standard Deviation	0.00875785
HF Group	2A	1.326
HF Group	2B	1.442
HF Group	2C	1.545
HF Group	2D	1.427
HF Group	2E	1.624
HF Group	Mean	1.4728
HF Group	Standard Deviation	0.114751
HF Group	P-value	1.61347e-05
CCM Group	3A	1.013
CCM Group	3B	1.253
CCM Group	3C	1.042
CCM Group	3D	1.168
CCM Group	3E	1.179
CCM Group	Mean	1.131
CCM Group	Standard Deviation	0.100501
CCM Group	P-value	0.0010392

## Sheet: ALDH2
		ALDH2
Sham Group	1A	1.057
Sham Group	1B	0.833
Sham Group	1C	1.222
Sham Group	1D	1.091
Sham Group	1E	1.056
Sham Group	Mean	1.0518
Sham Group	Standard Deviation	0.14002
HF Group	2A	0.217
HF Group	2B	0.294
HF Group	2C	0.385
HF Group	2D	0.319
HF Group	2E	0.341
HF Group	Mean	0.3112
HF Group	Standard Deviation	0.0623795
HF Group	P-value	4.75337e-06
CCM Group	3A	0.683
CCM Group	3B	0.69
CCM Group	3C	0.967
CCM Group	3D	0.794
CCM Group	3E	0.837
CCM Group	Mean	0.7942
CCM Group	Standard Deviation	0.11717
CCM Group	P-value	3.86579e-05

## Sheet: Bax
		Bax
Sham Group	1A	0.998
Sham Group	1B	0.927
Sham Group	1C	1.544
Sham Group	1D	0.778
Sham Group	1E	0.838
Sham Group	Mean	1.017
Sham Group	Standard Deviation	0.30633
HF Group	2A	3.672
HF Group	2B	2.973
HF Group	2C	2.647
HF Group	2D	3.562
HF Group	2E	3.021
HF Group	Mean	3.175
HF Group	Standard Deviation	0.43014
HF Group	P-value	1.65694e-05
CCM Group	3A	1.544
CCM Group	3B	1.968
CCM Group	3C	2.145
CCM Group	3D	2.307
CCM Group	3E	1.483
CCM Group	Mean	1.8894
CCM Group	Standard Deviation	0.36413
CCM Group	P-value	0.000928865

## Sheet: Caspase-3
		Caspase-3
Sham Group	1A	0.982
Sham Group	1B	0.769
Sham Group	1C	0.642
Sham Group	1D	0.872
Sham Group	1E	1.368
Sham Group	Mean	0.9266
Sham Group	Standard Deviation	0.276911
HF Group	2A	2.167
HF Group	2B	2.808
HF Group	2C	2.117
HF Group	2D	3.575
HF Group	2E	3.551
HF Group	Mean	2.8436
HF Group	Standard Deviation	0.711049
HF Group	P-value	0.000499936
CCM Group	3A	1.176
CCM Group	3B	1.283
CCM Group	3C	1.514
CCM Group	3D	2.007
CCM Group	3E	1.316
CCM Group	Mean	1.4592
CCM Group	Standard Deviation	0.329713
CCM Group	P-value	0.00423825

## Sheet: Bcl-2
		Bcl-2
Sham Group	1A	0.98
Sham Group	1B	0.71
Sham Group	1C	0.935
Sham Group	1D	0.916
Sham Group	1E	0.795
Sham Group	Mean	0.8672
Sham Group	Standard Deviation	0.111385
HF Group	2A	0.204
HF Group	2B	0.099
HF Group	2C	0.184
HF Group	2D	0.238
HF Group	2E	0.173
HF Group	Mean	0.1796
HF Group	Standard Deviation	0.0513936
HF Group	P-value	1.53772e-06
CCM Group	3A	0.358
CCM Group	3B	0.451
CCM Group	3C	0.515
CCM Group	3D	0.271
CCM Group	3E	0.312
CCM Group	Mean	0.3814
CCM Group	Standard Deviation	0.100306
CCM Group	P-value	0.00392952
